# Supplementary material for: Focal Therapy Using High-Intensity Focused Ultrasound for Low- and Intermediate-Risk Prostate Cancer: Results from a Prospective, Multicenter Feasibility Trial
Source: Cancers (Basel). 2025 Oct 25;17(21):3429. doi: 10.3390/cancers17213429 (PMC12607362; doi:10.3390/cancers17213429)
Supplement: Supplementary file 1 [file cancers-17-03429-s001.zip]

Archive with 1 entries (1 files):
- cancers-3940023-supplementary.xlsx
