# Supplementary material for: Focal Therapy Using High-Intensity Focused Ultrasound for Low- and Intermediate-Risk Prostate Cancer: Results from a Prospective, Multicenter Feasibility Trial
Source: Cancers (Basel). 2025 Oct 25;17(21):3429. doi: 10.3390/cancers17213429 (PMC12607362; doi:10.3390/cancers17213429)
Supplement: Supplementary file 1 [file cancers-17-03429-s001.zip › cancers-3940023-supplementary.xlsx]

## Sheet: Tabelle1
Case	Pre-HIFU ISUP (GG)	Clinical stage / palpability	Location at failure	Histology at failure (ISUP)	Salvage treatment	Baseline PSA (ng/mL)	3 Months	6 Months	9 Months	12 Months
1	ISUP 1	cT1c (non-palpable)	out-of-field	ISUP 4	Attempted salvage RP aborted (dense peri-rectal adhesions) → RT	11.6	0.97	2.5	8.3	16
2	ISUP 1	cT1c (non-palpable)	out-of-field	ISUP 1	External-beam RT	5.6	2.5	2.7	3.8	5
3	ISUP 2	cT1c (non-palpable)	In-field	ISUP 2	External-beam RT	7.4	5.2	8.1	9.3
